# Supplementary material for: Phylogenetic relationships of the New World titi monkeys (Callicebus): first appraisal of taxonomy based on molecular evidence
Source: Front Zool. 2016 Mar 1;13:10. doi: 10.1186/s12983-016-0142-4 (PMC4774130; doi:10.1186/s12983-016-0142-4)
Supplement: Additional file 1: — Node support values and divergence time estimates for all phylogenetic analyses. Node numbers correspond to those on Fig. 1, 2, 3, and Additional file 2, 3, 4, 6, 7. Bold indicates an unsupported node. Asterix indicates the node is not represented in that topology. (XLSX 38 kb) [file 12983_2016_142_MOESM1_ESM.xlsx]

## Sheet: Additional file 1
Additional file 1. Node support values and divergence time estimates for all phylogenetic analyses. Node numbers correspond to those on Fig. 1, 2, 3, and Additional file 2, 3, 4, 6, 7. Bold indicates an unsupported node. Asterix indicates the node is not represented in that topology.
Node	Split or clade	Combined dataset						Nuclear dataset						Mitochondrial dataset
		BP RAxML	PP MrBayes	PP BEAST	Date estimates (BEAST)			BP RAxML	PP MrBayes	PP BEAST	Date estimates (BEAST)			BP RAxML	PP MrBayes
					Mean age	95% HPD					Mean age	95% HPD
					(Ma)	Lower	Upper				(Ma)	Lower	Upper
1	Pitheciidae vs. Cebinae	root	root	1	21.47	17.82	25.78	root	root	1	22.89	17.82	28.92	root	root
2	Pitheciinae vs. Callicebinae	100	1	1	18.71	15.97	22.6	100	1	1	19.13	15.93	23.8	83	1
3	Saimiri vs. Cebus	100	1	1	15.02	12.85	17.92	100	1	1	14.99	12.79	18.08	83	1
4	Pithecia vs. Cacajao + Chiropotes	100	1	1	11.89	8.82	15.5	100	1	0.98	11.99	7.33	16.67	75	1
5	torquatus group vs. all other Callicebus	100	1	1	10.98	8.36	14.25	100	1	0.98	12.03	7.78	16.72	100	1
6	personatus group vs. donacophilus + moloch groups	100	1	1	8.34	6.18	10.86	100	1	0.98	8.94	5.52	13.07	72	0.95
7	Cacajao vs. Chiropotes	100	1	1	6.77	4.48	9.27	100	1	1	6.23	2.68	10.15	98	0.96
8	donacophilus group vs. moloch group	100	1	1	4.39	2.99	6.08	100	1	0.98	5.33	2.58	8.78	100	1
9	C. hoffmannsi vs. remaining Callicebus 1	85	1	1	3.44	2.39	4.74	70	1	1	3.57	1.55	6.29	29	Polytomy
10	west- vs. east-Amazonian moloch taxa 2	53	1	1	2.81	1.95	3.8	67	1	1	2.41	1	4.33	71	Polytomy
11	C. lugens vs. C. purinus	100	1	1	2.6	1.57	3.77	100	1	1	3.15	1.03	6.22	100	1
12	C. nigrifrons vs. other personatus group taxa.	100	1	1	2.53	1.52	3.79	100	1	1	4.14	1.85	7.3	100	1
13	C. cinerascens + C. miltoni vs. C. bernhardi + C. moloch 2	44	0.76	1	2.33	1.65	3.2	*	*	*	*	*	*	80	1
14	C. cupreus vs. remaining west-Amazonian taxa 3	99	1	1	1.95	1.33	2.72	*	*	*	*	*	*	84	1
15	C. bernhardi vs. C. moloch	100	1	1	1.72	1.16	2.39	56	0.99	1	1.73	0.63	3.23	89	1
16	C. coimbrai vs. C. personatus	100	1	1	1.55	0.81	2.44	100	1	1	2.43	0.87	4.48	*	*
17	C. brunneus vs. remaining west-Amazonian taxa 3	99	1	1	1.5	0.96	2.1	58	Polytomy	1	1.36	0.51	2.55	91	1
18	C. cinerascens vs. C. miltoni 2	72	1	1	1.33	0.85	1.93	*	*	*	*	*	*	100	1
19	C. hoffmannsi vs. C. cf. hoffmannsi	85	1	1	1.23	0.53	2.07	82	1	1	1.91	0.6	3.72	*	*
20	C. lugens L bank vs. C lugens R bank	99	1	1	1.16	0.65	1.82	97	1	0.99	1.65	0.52	3.4	64	0.78
21	C. moloch vs. C. cf. moloch	98	1	1	1.05	0.64	1.52	79	1	1	1.18	0.39	2.27	94	1
22	C. cupreus A vs. C. cupreus B 3	99	1	1	1	0.58	1.47	*	*	*	*	*	*	98	1
23	C. dubius vs. C. caligatus 4	99	1	1	0.5	0.26	0.79	64	0.99	1	0.84	0.28	1.66	*	*
24	C. cinerascens (independent radiation) 2	*	*	*	*	*	*	76	1	0.99	4.38	1.96	7.63	*	*
25	C. miltoni (independent radiation) 2	*	*	*	*	*	*	70	0.98	0.99	3.08	1.33	5.37	*	*
26	C. cupreus A vs. remaining west-Amazonian taxa 3	*	*	*	*	*	*	95	1	1	1.69	0.63	3.17	*	*
27	C. cupreus B vs. C. caligatus + C. dubius 3	*	*	*	*	*	*	23	Polytomy	0.38	1.16	0.42	2.16	*	*
Abbreviations: BP = bootstrap percentage; PP = posterior probability; Ma = millions of years ago; HPD = highest posterior density.
1 The mitochondrial position of C. hoffmannsi differs from the combined and nuclear.
2 For the nuclear topology, C. cinerascens and C. miltoni form independent radiations
3 The relationship between C. brunneus, C. cupreus and C. dubius/caligatus differs between the nuclear and combined/mitochondrial topology.
4 For the mitochondrial topology, C. dubius is not monophyletic.
