# Supplementary material for: Phylogenetic relationships of the New World titi monkeys (Callicebus): first appraisal of taxonomy based on molecular evidence
Source: Front Zool. 2016 Mar 1;13:10. doi: 10.1186/s12983-016-0142-4 (PMC4774130; doi:10.1186/s12983-016-0142-4)
Supplement: Additional file 5: — Divergence matrix for the cytochrome b locus for selected Callicebus species. Bold indicates distance values < 0.01. (XLSX 42 kb) [file 12983_2016_142_MOESM5_ESM.xlsx]

## Sheet: Additional file 5
Additional file 5. Divergence matrix of the cytochrome b locus for selected Callicebus taxa. Bold indicates distance values < 0.01.
	Species	ID	1	2	3	4	5	6	7	8	9	10	11	12	13	14	15	16	17	18
			UFRO541	4019	4346	4505	4009	CTGAM181	CTGAM182	MVR58	CCM248	UFRO403	UFRO544	4990	4984	4993	4988	AAM15	CTGAM210	JLP15920
1	C. brunneus	UFRO541	-
2	C. brunneus	4019	0.00831	-
3	C. brunneus	4346	0.0046	0.00368	-
4	C. brunneus	4505	0.0046	0.00368	0	-
5	C. brunneus	4009	0.0046	0.00368	0	0	-
6	C. caligatus	CTGAM181	0.03018	0.02927	0.025	0.025	0.025	-
7	C. caligatus	CTGAM182	0.028	0.02927	0.025	0.025	0.025	0.00183	-
8	C. caligatus	MVR58	0.027	0.028	0.024	0.024	0.024	0.00275	0.0009	-
9	C. caligatus	CCM248	0.029	0.028	0.024	0.024	0.024	0.00092	0.0009	0.0018	-
10	C. dubius	UFRO403	0.033	0.032	0.028	0.028	0.028	0.00459	0.0046	0.0055	0.00367	-
11	C. dubius	UFRO544	0.029	0.028	0.024	0.024	0.024	0.00275	0.0027	0.00368	0.0018	0.00552	-
12	C. cupreus (B)	4990	0.032	0.031	0.029	0.029	0.029	0.031	0.029	0.028	0.03	0.03211	0.032	-
13	C. cupreus (B)	4984	0.032	0.031	0.029	0.029	0.029	0.031	0.029	0.028	0.03	0.03207	0.032	0.00367	-
14	C. cupreus (B)	4993	0.03	0.02927	0.027	0.027	0.027	0.029	0.027	0.026	0.028	0.0301	0.03	0.0018	0.0018	-
15	C. cupreus (B)	4988	0.031	0.03	0.028	0.028	0.028	0.03	0.028	0.027	0.029	0.0311	0.0311	0.00368	0.00367	0.0018	-
16	C. cupreus (A)	AAM15	0.035	0.036	0.034	0.034	0.034	0.036	0.034	0.033	0.035	0.03698	0.037	0.0177	0.0177	0.0158	0.0177	-
17	C. cupreus (A)	CTGAM210	0.038	0.037	0.035	0.035	0.035	0.03695	0.035	0.034	0.036	0.0379	0.0379	0.01865	0.0186	0.01675	0.01865	0.012	-
18	C. cupreus (A)	JLP15920	0.038	0.037	0.035	0.035	0.035	0.03495	0.033	0.032	0.034	0.035	0.03596	0.01674	0.0167	0.01485	0.0167	0.012	0.00738	-
