# Supplementary material for: Phylogenetic relationships of the New World titi monkeys (Callicebus): first appraisal of taxonomy based on molecular evidence
Source: Front Zool. 2016 Mar 1;13:10. doi: 10.1186/s12983-016-0142-4 (PMC4774130; doi:10.1186/s12983-016-0142-4)
Supplement: Additional file 8: — List of genetic samples used in this study including ID, source and corresponding dataset. (XLSX 52 kb) [file 12983_2016_142_MOESM8_ESM.xlsx]

## Sheet: Additional file 8
Additional file 8. List of genetic samples used in this study including ID, source and corresponding dataset.
	Species	Sample ID	Collection	Species group	Wild or captive	Geographic origin or sample source	Dataset	Sample notes
Callicebus	Callicebus moloch	MCB63	UFPA	moloch	Wild	Senador José Porfírio, right bank of the Rio Xingu, Pará, Brazil	Nuclear/Combined, Mitochondrial
	Callicebus moloch	MCB64	UFPA	moloch	Wild	Senador José Porfírio, right bank of the Rio Xingu, Pará, Brazil	Nuclear/Combined, Mitochondrial
	Callicebus moloch	MCB79	UFPA	moloch	Wild	Senador José Porfírio, right bank of the Rio Xingu, Pará, Brazil	Nuclear/Combined, Mitochondrial
	Callicebus moloch	857	UFPA	moloch	Wild	Tucuruí Dam, left bank of the Rio Tocantins, Pará, Brazil	Nuclear/Combined, Mitochondrial
	Callicebus moloch	1516	UFPA	moloch	Wild	Tucuruí Dam, left bank of the Rio Tocantins, Pará, Brazil	Nuclear/Combined, Mitochondrial
	Callicebus moloch	CTGAM420	UFAM	moloch	Wild	Belterra, right bank of the Rio Tapajós, Pará, Brazil	Nuclear/Combined, Mitochondrial
	Callicebus moloch	CTGAM421	UFAM	moloch	Wild	Belterra, right bank of the Rio Tapajós, Pará, Brazil	Nuclear/Combined, Mitochondrial
	Callicebus cf. moloch	RVR22	INPA	moloch	Wild	Novo Horizonte Community, Alta Floresta, Mato Grosso, Brazil	Nuclear/Combined, Mitochondrial	New species (paper in preparation)
	Callicebus cf. moloch	RVR68	INPA	moloch	Wild	Novo Horizonte Community, Alta Floresta, Mato Grosso, Brazil	Nuclear/Combined, Mitochondrial	New species (paper in preparation)
	Callicebus cf. moloch	RVR73	INPA	moloch	Wild	Novo Horizonte Community, Alta Floresta, Mato Grosso, Brazil	Nuclear/Combined, Mitochondrial	New species (paper in preparation)
	Callicebus bernhardi	UFRO413	UNIR	moloch	Wild	Machadinho D’Oeste, Rondônia, Brazil	Nuclear/Combined, Mitochondrial
	Callicebus bernhardi	42960	MPEG	moloch	Wild	São Francisco do Guaporé, Guaporé Biological Reserve, Rondônia, Brazil	Nuclear/Combined, Mitochondrial
	Callicebus bernhardi	42961	MPEG	moloch	Wild	São Francisco do Guaporé, Guaporé Biological Reserve, Rondônia, Brazil	Nuclear/Combined, Mitochondrial
	Callicebus bernhardi	42964	MPEG	moloch	Wild	São Francisco do Guaporé, Guaporé Biological Reserve, Rondônia, Brazil	Nuclear/Combined, Mitochondrial
	Callicebus miltoni	42991	MPEG	moloch	Wild	Novo Aripuanã, left bank of the Rio Aripuanã, Amazonas, Brazil	Nuclear/Combined, Mitochondrial
	Callicebus miltoni	42992	MPEG	moloch	Wild	Novo Aripuanã, left bank of the Rio Aripuanã, Amazonas, Brazil	Nuclear/Combined, Mitochondrial
	Callicebus miltoni	42993	MPEG	moloch	Wild	Novo Aripuanã, left bank of the Rio Aripuanã, Amazonas, Brazil	Nuclear/Combined, Mitochondrial
	Callicebus cinerascens	UFRO352	UNIR	moloch	Wild	Rondon II Dam, Pimenta Bueno, Rondônia, Brazil	Nuclear/Combined, Mitochondrial
	Callicebus cinerascens	UFRO355	UNIR	moloch	Wild	Rondon II Dam, Pimenta Bueno, Rondônia, Brazil	Nuclear/Combined, Mitochondrial
	Callicebus cinerascens	UFRO499	UNIR	moloch	Wild	Rondon II Dam, Pimenta Bueno, Rondônia, Brazil	Nuclear/Combined, Mitochondrial
	Callicebus hoffmannsi	CTGAM248	UFAM	moloch	Wild	Cametá Community, left bank of the Rio Tapajós, Pará, Brazil	Nuclear/Combined, Mitochondrial
	Callicebus hoffmannsi	CTGAM290	UFAM	moloch	Wild	Cametá Community, left bank of the Rio Tapajós, Pará, Brazil	Nuclear/Combined, Mitochondrial
	Callicebus hoffmannsi	01CNP	CENP	moloch	---	No location data	Nuclear/Combined, Mitochondrial
	Callicebus cf. hoffmannsi	CMH1	---	moloch	Captive	Perelman et al. [1]: Centro Nacional de Primatas.	Nuclear/Combined	Identified as C. moloch in Perelman et al. [1]
	Callicebus cupreus	AAM15	INPA	moloch	Wild	RESEX Catuá-Ipixuna, Lago do Ipixuna, Coari, Amazonas, Brazil	Nuclear/Combined, Mitochondrial	C. cupreus clade A
	Callicebus cupreus	CTGAM210	UFAM	moloch	Wild	Rebio Abufari, Tapauá, left bank of the Rio Purus, Amazonas, Brazil	Nuclear/Combined, Mitochondrial	C. cupreus clade A
	Callicebus cupreus	JLP15920	INPA	moloch	Wild	RESEX Alto Jurua, left bank of the Rio Jurua, Amazonas, Brazil	Nuclear/Combined, Mitochondrial	C. cupreus clade A
	Callicebus cupreus	4984	UFPA	moloch	Wild	No location data	Nuclear/Combined, Mitochondrial	C. cupreus clade B; no skin or skull
	Callicebus cupreus	4988	UFPA	moloch	Wild	No location data	Nuclear/Combined, Mitochondrial	C. cupreus clade B; no skin or skull
	Callicebus cupreus	4990	UFPA	moloch	Wild	No location data	Nuclear/Combined, Mitochondrial	C. cupreus clade B; no skin or skull
	Callicebus cupreus	4993	UFPA	moloch	Wild	No location data	Nuclear/Combined, Mitochondrial	C. cupreus clade B; no skin or skull
	Callicebus brunneus	UFRO541	UNIR	moloch	Wild	Porto Velho, right bank of the Rio Madeira, Rondônia, Brazil	Nuclear/Combined, Mitochondrial
	Callicebus brunneus	4009	UFPA	moloch	Wild	Samuel Dam, left bank of the Rio Jamari, Rondônia, Brazil	Nuclear/Combined, Mitochondrial
	Callicebus brunneus	4019	UFPA	moloch	Wild	Samuel Dam, left bank of the Rio Jamari, Rondônia, Brazil	Nuclear/Combined, Mitochondrial
	Callicebus brunneus	4346	UFPA	moloch	Wild	Samuel Dam, left bank of the Rio Jamari, Rondônia, Brazil	Nuclear/Combined, Mitochondrial
	Callicebus brunneus	4505	UFPA	moloch	Wild	Samuel Dam, right bank of the Rio Jamari, Rondônia, Brazil	Nuclear/Combined, Mitochondrial
	Callicebus dubius	UFRO403	UNIR	moloch	Wild	Porto Velho, left bank of the Rio Madeira, Rondônia, Brazil	Nuclear/Combined, Mitochondrial
	Callicebus dubius	UFRO544	UNIR	moloch	Wild	Porto Velho, left bank of the Rio Madeira, Rondônia, Brazil	Nuclear/Combined, Mitochondrial
	Callicebus caligatus	CTGAM181	UFAM	moloch	Wild	Tapauá, Igarapé do Jacinto, right bank of the Rio Purus, Amazonas, Brazil	Nuclear/Combined, Mitochondrial
	Callicebus caligatus	CTGAM182	UFAM	moloch	Wild	Tapauá, Igarapé do Jacinto, right bank of the Rio Purus, Amazonas, Brazil	Nuclear/Combined, Mitochondrial
	Callicebus caligatus	MVR58	INPA	moloch	Wild	No location data	Mitochondrial
	Callicebus caligatus	CCM248	INPA	moloch	Wild	No location data	Mitochondrial
	Callicebus donacophilus	CDO1	---	donacophilus	Captive	Perelman et al. [1]: The Center for Reproduction of Endangered Species	Nuclear/Combined
	Callicebus donacophilus	FJ785423	---	donacophilus	---	GenBank (accession number FJ785423)	Mitochondrial
	Callicebus donacophilus	CCG1	---	donacophilus	Captive	Perelman et al. [1]: The Center for Reproduction of Endangered Species	Nuclear/Combined	Identified as C. caligatus in Perelman et al. [1]
	Callicebus personatus	CLP1	---	personatus	Wild	Perelman et al. [1]: Espirito Santo State, Brazil.	Nuclear/Combined
	Callicebus personatus	AF289988	---	personatus	---	GenBank (accession number AF289988)	Mitochondrial
	Callicebus coimbrai	CCO1	---	personatus	Wild	Perelman et al. [1]: Bahia state, Brazil.	Nuclear/Combined
	Callicebus nigrifrons	CNI1	---	personatus	Wild	Perelman et al. [1]: Carangola, Minas Gerais State, Brazil.	Nuclear/Combined
	Callicebus nigrifrons	CPE04	---	personatus	Wild	Minas Gerais, Brazil	Nuclear/Combined, Mitochondrial
	Callicebus nigrifrons	CPRJ1493	---	personatus	---	GenBank (accession number AF524884)	Mitochondrial
	Callicebus lugens	JPB81	INPA	torquatus	Wild	Mandiquie, right bank of the Rio Negro, Amazonas, Brazil	Nuclear/Combined, Mitochondrial	Right bank of the Rio Negro
	Callicebus lugens	CRB2698	---	torquatus	---	GenBank (accession number DQ337708)	Mitochondrial	Right bank of the Rio Negro
	Callicebus lugens	JPB119	INPA	torquatus	Wild	Marari, Amazonas, Brazil	Nuclear/Combined, Mitochondrial	Left bank of the Rio Negro
	Callicebus lugens	JPB124	INPA	torquatus	Wild	Igarapé Anta, Pé da Serra do Aracá, Amazonas, Brazil	Nuclear/Combined, Mitochondrial	Left bank of the Rio Negro
	Callicebus lugens	JPB136	INPA	torquatus	Wild	Igarapé Cuieiras, Amazonas, Brazil	Nuclear/Combined, Mitochondrial	Left bank of the Rio Negro
	Callicebus purinus	CTGAM154	UFAM	torquatus	Wild	Rebio Abufari, left bank of the Rio Purus, Amazonas, Brazil	Nuclear/Combined, Mitochondrial
	Callicebus purinus	CTGAM195	UFAM	torquatus	Wild	Rebio Abufari, left bank of the Rio Purus, Amazonas, Brazil	Nuclear/Combined, Mitochondrial
	Callicebus purinus	CTGAM209	UFAM	torquatus	Wild	Rebio Abufari, left bank of the Rio Purus, Amazonas, Brazil	Nuclear/Combined, Mitochondrial
Outgroup taxa	Cebus albifrons	JPB100	INPA	Outgroup	Wild	No location data	Nuclear/Combined, Mitochondrial
	Cebus albifrons	CEA1	---	Outgroup	Wild	Perelman et al. [1]: Instituto Nacional de Cancer.	Nuclear/Combined
	Saimiri sciureus	SSC7	---	Outgroup	Captive	Perelman et al. [1]: Schwerin Zoo, Germany.	Nuclear/Combined	For the combined BEAST analyses, Saimiri sciureus is comprised of sequences from both individuals
	Saimiri sciureus	HQ644334	---	Outgroup	---	GenBank (accession number HQ644334)	Mitochondrial
	Cacajao calvus	CCL1	---	Outgroup	Wild	Perelman et al. [1]: Köln Zoo, Germany.	Nuclear/Combined	For the combined BEAST analyses, Cacajao calvus is comprised of sequences from both individuals
	Cacajao calvus	NC021967	---	Outgroup	---	GenBank (accession number NC_021967)	Mitochondrial
	Chiropotes israelita	CIS1	---	Outgroup	Wild	Perelman et al. [1]: Barcelos, Amazonas State, Brazil.	Nuclear/Combined	For the combined BEAST analyses, Chiropotes israelita is comprised of sequences from both individuals
	Chiropotes israelita	NC024629	---	Outgroup	---	GenBank (accession number NC_024629)	Mitochondrial
	Pithecia pithecia	PPT1	---	Outgroup	Captive	Perelman et al. [1]: Centro Nacional de Primatas.	Nuclear/Combined	For the combined BEAST analyses, Pithecia pithecia is comprised of sequences from both individuals
	Pithecia pithecia	JF459229	---	Outgroup	---	GenBank (accession number JF459229)	Mitochondrial
Abbreviations: UFPA = Federal University of Pará; UFAM = Federal University of Amazonas; INPA = National Institute for Amazonian Research; UNIR = Federal University of Rondônia; MPEG = Goeldi Museum; CENP = National Primate Center, Ananindeua, Pará.
