# Supplementary material for: Phylogenetic relationships of the New World titi monkeys (Callicebus): first appraisal of taxonomy based on molecular evidence
Source: Front Zool. 2016 Mar 1;13:10. doi: 10.1186/s12983-016-0142-4 (PMC4774130; doi:10.1186/s12983-016-0142-4)
Supplement: Additional file 9: — List of the 22 loci used in this study and primer information. (XLSX 39 kb) [file 12983_2016_142_MOESM9_ESM.xlsx]

## Sheet: Additional file 9
Additional file 9. List of the 22 loci used in this study and primer information.
Locus ID	Full Name	Forward primer sequence	Reverse primer sequence	Description	Reference	Annealing temperature (°C)
ABCA1	ATP‐binding cassette, sub‐family A (ABC1), member 1	CCTCCATCTTTTCAGCTCTACCTAC	ACAAGAGCCTGGAGATTGGATAAC	Intronic	[69]	56
ADORA3	adenosine A3 receptor	ACCCCCATGTTTGGCTGGAA	GATAGGGTTCATCATGGAGTT	Exonic	[68]	60
APP	amyloid beta (A4) precursor protein	TCCAAGATGCAGCAGAACG	CTAATGTGTGCACATAAAACAGG	3'UTR	[68]	60
COI	cytochrome c oxidase I	TCCATTACCAGGCCAGCTAG	GAACTTGCTGGCTTTCATATC	Exonic; Mitochondrial	[70]	45
CREM	cAMP responsive element modulator	AGGAACTCAAGGCCCTCAAA	GGGAGGACAAATGTCTTTCAA	3'UTR	[68]	57
CYTB	cytochrome b	GCACAACCTACAGCACCACTA	CAGCTTTGGGTGTTGAYGGTRGAA	Exonic; Mitochondrial	This study	60
DENND5A	DENN/MADD domain containing 5A	CCAGAGTTATCATGGCCAATC	GTACCAAGCAAGAAGCTGGG	Mostly intronic	[1]	62
DMRT1	doublesex and mab-3 related transcription factor 1	ATCCCTTGTTCTGAGTGCCA	ACATTGCAAAGACCCCTGAC	Intronic	[1]	60
ERC2	ELKS/RAB6-interacting/CAST family member 2	AGCTCATCCTCCTCCTGGTTTAG	CTCCTTGAGGATCTCCAGCAAC	Mostly intronic	[69]	57
FAM123B	APC membrane recruitment protein 1 (AMER1)	CATCACTCTGGAAGAGCTGC	TGGATTTGAGGATGATTCAGG	Exonic; X-chromosome	[1]	60
FES	FES proto-oncogene, tyrosine kinase	GGGGAACTTTGGCGAAGTGTT	TCCATGACGATGTAGATGGG	Mostly intronic	[66]	56
FOXP1	forkhead box P1	TCAGCATCACTAATTTTGATGAAC	TGATGCAACTCTCAAGGAAAAG	Intronic	[1]	60
MAPKAP1	mitogen-activated protein kinase associated protein 1	TGTCAGCTCCATCGCTTATAACT	GGGCTGAATGATGGTGATTT	Intronic	[1]	60
MBD5	methyl-CpG binding domain protein 5	GGCAGATAGCTACCACCACC	CTTCCAGGCAAGGTTCATTC	3'UTR	[1]	60
NEGR1	neuronal growth regulator 1	CATTATGTGGTTGGCAGCAT	TTGCAAGATGACAAACTATGTGTT	Intronic	[1]	60
NPAS3.2	neuronal PAS domain protein 3 (NPAS3)	TCAGCATTGTTGATCTGCTTTT	TGGAATATCTAACCATCTCTGAACA	Intronic	[1]	60
RAG1	recombination activating gene 1	GCTTTGATGGACATGGAAGAAGACAT	GAGCCATCCCTCTCAATAATTTCAGG	Exonic	[67]	57
RAG2	recombination activating gene 2	GATTCCTGCTAYCTYCCTCCTCT	CCCATGTTGCTTCCAAACCATA	Exonic	[67]	60
RPGRIP1	retinitis pigmentosa GTPase regulator interacting protein 1	AGATGTTGCTTATGGCACCC	ACCTGGGCTTTCTTTCGTTT	Exonic	[1]	57
SGMS1	sphingomyelin synthase 1	TCAGAATCAAACCCCATTCAG	GTGGTGGTACAGGCCATTTC	Mostly 3'UTR	[1]	57
SIM1	single-minded family bHLH transcription factor 1	GACCTACCGCAGAAAATTCG	CTGGGGCTCATCATTCATTC	Intronic	[1]	60
ZFX	zinc finger protein, X-linked	TGGAATGAAATCCCTCAAATA	ATGTCCATCAGGGCCAATAAT	Intronic; X-chromosome	[1]	52
