# Supplementary material for: Phylogenetic relationships of the New World titi monkeys (Callicebus): first appraisal of taxonomy based on molecular evidence
Source: Front Zool. 2016 Mar 1;13:10. doi: 10.1186/s12983-016-0142-4 (PMC4774130; doi:10.1186/s12983-016-0142-4)
Supplement: Additional file 10: — List of the GenBank accession numbers for all sequences. In bold are the sequences newly generated for this study. (XLSX 58 kb) [file 12983_2016_142_MOESM10_ESM.xlsx]

## Sheet: Additional file 10
Additional file 10. List of the GenBank accession numbers for all sequences. In bold are the sequences newly generated for this study.
Species	Sample ID	Loci
		ABCA1	ADORA3	APP	COI	CREM	CYTB	DENND5A	DMRT1	ERC2	FAM123B	FES	FOXP1	MAPKAP1	MBD5	NEGR1	NPAS3.2	RAG1	RAG2	RPGRIP1	SGMS1	SIM1	ZFX
C. moloch	MCB63		KU694381	KU694429	KU694245	KU694471	KU694295	KU694514	KU694547	KU694588	KU694624	KU694672	KU694719	KU694765	KU694813	KU694850	KU694894	KU694932	KU694974	KU695016	KU695058		KU695144
C. moloch	MCB64	KU694336	KU694382	KU694430	KU694246	KU694472	KU694296	KU694515	KU694548	KU694589	KU694625	KU694673	KU694720	KU694766	KU694814	KU694851	KU694895	KU694933	KU694975	KU695017	KU695059	KU695106	KU695145
C. moloch	MCB79	KU694337	KU694383	KU694431	KU694247	KU694473	KU694297	KU694516	KU694549	KU694590	KU694626	KU694674	KU694721	KU694767	KU694815	KU694852	KU694896	KU694934	KU694976	KU695018	KU695060	KU695107
C. moloch	857		KU694379	KU694425	KU694241	KU694467	KU694291	KU694512	KU694546			KU694668	KU694715	KU694761	KU694809	KU694847	KU694890	KU694928		KU695014		KU695102
C. moloch	1516		KU694380	KU694426	KU694242	KU694468	KU694292	KU694513			KU694622	KU694669	KU694716	KU694762	KU694810	KU694848	KU694891	KU694929		KU695015	KU695055	KU695103
C. moloch	CTGAM420	KU694335		KU694427	KU694243	KU694469	KU694293			KU694586	KU694623	KU694670	KU694717	KU694763	KU694811	KU694849	KU694892	KU694930	KU694972		KU695056	KU695104	KU695142
C. moloch	CTGAM421			KU694428	KU694244	KU694470	KU694294			KU694587		KU694671	KU694718	KU694764	KU694812		KU694893	KU694931	KU694973		KU695057	KU695105	KU695143
C. cf. moloch	RVR22	KU694319	KU694360	KU694406	KU694222	KU694451	KU694272	KU694495	KU694533	KU694569	KU694608	KU694649	KU694697	KU694743	KU694790	KU694833	KU694873	KU694914	KU694956	KU694997	KU695037	KU695083	KU695126
C. cf. moloch	RVR68		KU694361	KU694407	KU694223	KU694452	KU694273	KU694496	KU694534	KU694570	KU694609	KU694650	KU694698	KU694744	KU694791	KU694834	KU694874	KU694915	KU694957	KU694998	KU695038	KU695084	KU695127
C. cf. moloch	RVR73	KU694320	KU694362	KU694408	KU694224	KU694453	KU694274	KU694497	KU694535	KU694571	KU694610	KU694651	KU694699	KU694745	KU694792	KU694835	KU694875	KU694916	KU694958	KU694999	KU695039	KU695085	KU695128
C. bernhardi	UFRO413	KU694309	KU694350	KU694396	KU694212	KU694441	KU694260	KU694485		KU694559	KU694598	KU694639	KU694687	KU694733	KU694780		KU694864	KU694906	KU694946	KU694987		KU695073	KU695116
C. bernhardi	42960	KU694306	KU694347	KU694393	KU694210		KU694257	KU694483	KU694523	KU694556	KU694596	KU694636	KU694684	KU694730	KU694777	KU694822	KU694861	KU694903	KU694943	KU694984	KU695026	KU695070
C. bernhardi	42961	KU694307	KU694348	KU694394			KU694258		KU694524	KU694557	KU694597	KU694637	KU694685	KU694731	KU694778		KU694862	KU694904	KU694944	KU694985	KU695027	KU695071
C. bernhardi	42964	KU694308	KU694349	KU694395	KU694211	KU694440	KU694259	KU694484	KU694525	KU694558		KU694638	KU694686	KU694732	KU694779	KU694823	KU694863	KU694905	KU694945	KU694986	KU695028	KU695072	KU695115
C. miltoni	42991	KU694332	KU694376	KU694422	KU694238	KU694464	KU694288	KU694509	KU694543	KU694583	KU694619	KU694665	KU694712	KU694758	KU694806	KU694844	KU694887	KU694925	KU694969	KU695011	KU695052	KU695099	KU695140
C. miltoni	42992	KU694333	KU694377	KU694423	KU694239	KU694465	KU694289	KU694510	KU694544	KU694584	KU694620	KU694666	KU694713	KU694759	KU694807	KU694845	KU694888	KU694926	KU694970	KU695012	KU695053	KU695100	KU695141
C. miltoni	42993	KU694334	KU694378	KU694424	KU694240	KU694466	KU694290	KU694511	KU694545	KU694585	KU694621	KU694667	KU694714	KU694760	KU694808	KU694846	KU694889	KU694927	KU694971	KU695013	KU695054	KU695101
C. cinerascens	UFRO352	KU694321	KU694363	KU694409	KU694225		KU694275					KU694652	KU694700	KU694746	KU694793	KU694836		KU694917			KU695040	KU695086
C. cinerascens	UFRO355	KU694322	KU694364	KU694410	KU694226	KU694454	KU694276	KU694498	KU694536	KU694572	KU694611	KU694653	KU694701	KU694747	KU694794	KU694837	KU694876	KU694918	KU694959	KU695000	KU695041	KU695087	KU695129
C. cinerascens	UFRO499	KU694323	KU694365	KU694411	KU694227	KU694455	KU694277	KU694499		KU694573	KU694612	KU694654	KU694702	KU694748	KU694795		KU694877	KU694919	KU694960	KU695001	KU695042	KU695088	KU695130
C. hoffmannsi	CTGAM248	KU694330	KU694374	KU694420	KU694236	KU694462	KU694286	KU694507		KU694581	KU694617	KU694663	KU694710	KU694756	KU694804	KU694842	KU694885		KU694967	KU695009	KU695050	KU695097	KU695138
C. hoffmannsi	CTGAM290	KU694331	KU694375	KU694421	KU694237	KU694463	KU694287	KU694508	KU694542	KU694582	KU694618	KU694664	KU694711	KU694757	KU694805	KU694843	KU694886	KU694924	KU694968	KU695010	KU695051	KU695098	KU695139
C. hoffmannsi	01CNP		KU694373	KU694419	KU694235		KU694285	KU694506	KU694541	KU694580		KU694662	KU694709		KU694803		KU694884	KU694923	KU694966	KU695008	KU695049	KU695096	KU695137
C. cf. hoffmannsi	CMH1	HM765300	HM765212	HM764676		HM763036		HM759316	HM762546	HM762182	HM762131	HM761805	HM761544	HM760645	HM760560	HM760295	HM759935	HM759136	HM758968	HM758700	HM758570	HM758334	HM757152
C. cupreus	AAM15	KU694328	KU694370	KU694416	KU694232	KU694460	KU694282	KU694504		KU694578		KU694659	KU694707	KU694753	KU694800		KU694882		KU694965	KU695006	KU695046	KU695093
C. cupreus	CTGAM210	KU694329	KU694371	KU694417	KU694233	KU694461	KU694283	KU694505	KU694540	KU694579	KU694616	KU694660	KU694708	KU694754	KU694801		KU694883	KU694922		KU695007	KU695047	KU695094	KU695135
C. cupreus	JLP15920		KU694372	KU694418	KU694234		KU694284					KU694661		KU694755	KU694802						KU695048	KU695095	KU695136
C. cupreus	4984	KU694324	KU694366	KU694412	KU694228	KU694456	KU694278	KU694500		KU694574		KU694655	KU694703	KU694749	KU694796	KU694838	KU694878		KU694961	KU695002	KU695043	KU695089	KU695131
C. cupreus	4988	KU694325	KU694367	KU694413	KU694229	KU694457	KU694279	KU694501	KU694537	KU694575	KU694613	KU694656	KU694704	KU694750	KU694797	KU694839	KU694879	KU694920	KU694962	KU695003		KU695090	KU695132
C. cupreus	4990	KU694326	KU694368	KU694414	KU694230	KU694458	KU694280	KU694502	KU694538	KU694576	KU694614	KU694657	KU694705	KU694751	KU694798	KU694840	KU694880	KU694921	KU694963	KU695004	KU695044	KU695091	KU695133
C. cupreus	4993	KU694327	KU694369	KU694415	KU694231	KU694459	KU694281	KU694503	KU694539	KU694577	KU694615	KU694658	KU694706	KU694752	KU694799	KU694841	KU694881		KU694964	KU695005	KU695045	KU695092	KU695134
C. brunneus	UFRO541	KU694314	KU694355	KU694401	KU694217	KU694446	KU694265	KU694490		KU694564	KU694603	KU694644	KU694692	KU694738	KU694785	KU694828	KU694868		KU694951	KU694992	KU695032	KU695078	KU695121
C. brunneus	4009	KU694310	KU694351	KU694397	KU694213	KU694442	KU694261	KU694486	KU694526	KU694560	KU694599	KU694640	KU694688	KU694734	KU694781	KU694824	KU694865	KU694907	KU694947	KU694988		KU695074	KU695117
C. brunneus	4019	KU694311	KU694352	KU694398	KU694214	KU694443	KU694262	KU694487		KU694561	KU694600	KU694641	KU694689	KU694735	KU694782	KU694825			KU694948	KU694989	KU695029	KU695075	KU695118
C. brunneus	4346	KU694312	KU694353	KU694399	KU694215	KU694444	KU694263	KU694488	KU694527	KU694562	KU694601	KU694642	KU694690	KU694736	KU694783	KU694826	KU694866	KU694908	KU694949	KU694990	KU695030	KU695076	KU695119
C. brunneus	4505	KU694313	KU694354	KU694400	KU694216	KU694445	KU694264	KU694489	KU694528	KU694563	KU694602	KU694643	KU694691	KU694737	KU694784	KU694827	KU694867	KU694909	KU694950	KU694991	KU695031	KU695077	KU695120
C. dubius	UFRO403	KU694315	KU694356	KU694402	KU694218	KU694447	KU694266	KU694491	KU694529	KU694565	KU694604	KU694645	KU694693	KU694739	KU694786	KU694829	KU694869	KU694910	KU694952	KU694993	KU695033	KU695079	KU695122
C. dubius	UFRO544	KU694316	KU694357	KU694403		KU694448	KU694267	KU694492	KU694530	KU694566	KU694605	KU694646	KU694694	KU694740	KU694787	KU694830	KU694870	KU694911	KU694953	KU694994	KU695034	KU695080	KU695123
C. caligatus	CTGAM181	KU694317	KU694358	KU694404	KU694219	KU694449	KU694269	KU694493	KU694531	KU694567	KU694606	KU694647	KU694695	KU694741	KU694788	KU694831	KU694871	KU694912	KU694954	KU694995	KU695035	KU695081	KU695124
C. caligatus	CTGAM182	KU694318	KU694359	KU694405	KU694220	KU694450	KU694270	KU694494	KU694532	KU694568	KU694607	KU694648	KU694696	KU694742	KU694789	KU694832	KU694872	KU694913	KU694955	KU694996	KU695036	KU695082	KU695125
C. caligatus	MVR58				KU694221		KU694271
C. caligatus	CCM248						KU694268
C. donacophilus	CDO1	HM765289	HM765211	HM764675		HM763035		HM759315	HM762536	HM762211	HM762130	HM761804	HM761533	HM760634	HM760559	HM760284	HM759924	HM759135	HM758967	HM758685	HM758480	HM758323	HM757151
C. donacophilus	FJ785423				FJ785423		FJ785423
C. donacophilus	CCG1	HM765282	HM765208	HM764672				HM759311	HM762529	HM762201	HM762127		HM761526	HM760630	HM760556	HM760277	HM759917	HM759133	HM758965	HM758677	HM758479	HM758317	HM757148
C. personatus	CLP1	HM765298	HM765214			HM763038		HM759320	HM762544	HM762187	HM762133	HM761807	HM761542	HM760643	HM760562	HM760293	HM759933	HM759138	HM758970	HM758697	HM758591	HM758332	HM757153
C. personatus	AF289988						AF289988
C. coimbrai	CCO1	HM765284	HM765209	HM764673		HM763033		HM759312	HM762531	HM762175	HM762128	HM761802	HM761528	HM760631	HM760557	HM760279	HM759919	HM759134		HM758679	HM758518	HM758319	HM757149
C. nigrifrons	CNI1		HM765213	HM764677		HM763037		HM759318	HM762550	HM762178	HM762132	HM761806	HM761547	HM760647	HM760561	HM760298	HM759938	HM759137	HM758969	HM758705	HM758576	HM758335
C. nigrifrons	CPE04	KU694298	KU694338	KU694384	KU694202		KU694248	KU694474				KU694627	KU694675	KU694722	KU694768		KU694853					KU695061
C. nigrifrons	CPRJ1493						AF524884
C. lugens	JPB81	KU694299	KU694340	KU694386	KU694203	KU694433	KU694250	KU694476		KU694551	KU694592	KU694629	KU694677	KU694724	KU694770		KU694854	KU694897	KU694936			KU695063	KU695109
C. lugens	CRB2698						DQ337708
C. lugens	JPB119	KU694300	KU694341	KU694387	KU694204	KU694434	KU694251	KU694477	KU694517	KU694552	KU694593	KU694630	KU694678	KU694725	KU694771	KU694816	KU694855	KU694898	KU694937	KU694978	KU695020	KU695064	KU695110
C. lugens	JPB124	KU694301	KU694342	KU694388	KU694205	KU694435	KU694252	KU694478	KU694518	KU694553	KU694594	KU694631	KU694679	KU694726	KU694772	KU694817	KU694856	KU694899	KU694938	KU694979	KU695021	KU695065	KU695111
C. lugens	JPB136	KU694302	KU694343	KU694389	KU694206	KU694436	KU694253	KU694479	KU694519	KU694554		KU694632	KU694680	KU694727	KU694773	KU694818	KU694857	KU694900	KU694939	KU694980	KU695022	KU695066	KU695112
C. purinus	CTGAM154	KU694303	KU694344	KU694390	KU694207	KU694437	KU694254	KU694480	KU694520	KU694555	KU694595	KU694633	KU694681	KU694728	KU694774	KU694819	KU694858	KU694901	KU694940	KU694981	KU695023	KU695067	KU695113
C. purinus	CTGAM195	KU694304	KU694345	KU694391	KU694208	KU694438	KU694255	KU694481	KU694521			KU694634	KU694682		KU694775	KU694820	KU694859		KU694941	KU694982	KU695024	KU695068	KU695114
C. purinus	CTGAM209	KU694305	KU694346	KU694392	KU694209	KU694439	KU694256	KU694482	KU694522			KU694635	KU694683	KU694729	KU694776	KU694821	KU694860	KU694902	KU694942	KU694983	KU695025	KU695069
Cebus albifrons	JPB100		KU694339	KU694385		KU694432	KU694249	KU694475		KU694550	KU694591	KU694628	KU694676	KU694723	KU694769				KU694935	KU694977	KU695019	KU695062	KU695108
Cebus albifrons	CEA1	HM765415	HM765189	HM764657		HM763047		HM759289	HM762675	HM762192	HM762106		HM761665	HM760760	HM760533	HM760422	HM760060	HM759115	HM758944	HM758686	HM758491	HM758451	HM757128
Saimiri sciureus	SSC7	HM765401	HM765206	HM764671		HM763149		HM759309	HM762658	HM762269	HM762126	HM761799	HM761651	HM760744	HM760553	HM760405	HM760044	HM759131	HM758963	HM758816	HM758621	HM758437	HM757147
Saimiri sciureus	HQ644334				HQ644334		HQ644334
Cacajao calvus	CCL1	HM765283	HM765187	HM764655				HM759286	HM762530	HM762297	HM762104		HM761527		HM760531	HM760278	HM759918	HM759113	HM758942	HM758678	HM758478	HM758318	HM757126
Cacajao calvus	NC021967				NC021967		NC021967
Chiropotes israelita	CIS1	HM765295	HM765194	HM764662				HM759295	HM762542	HM762183	HM762112	HM761786	HM761539	HM760640	HM760539	HM760290	HM759930	HM759120	HM758950	HM758692	HM758540	HM758329	HM757133
Chiropotes israelita	NC024629				NC024629		NC024629
Pithecia pithecia	PPT1	HM765380	HM765215	HM764678		HM763130		HM759323	HM762634	HM762204	HM762135	HM761808	HM761627	HM760722	HM760564	HM760382	HM760023	HM759140	HM758971	HM758792	HM758594	HM758414	HM757155
Pithecia pithecia	JF459229				JF459229
