# Supplementary material for: Phylogenetic relationships of the New World titi monkeys (Callicebus): first appraisal of taxonomy based on molecular evidence
Source: Front Zool. 2016 Mar 1;13:10. doi: 10.1186/s12983-016-0142-4 (PMC4774130; doi:10.1186/s12983-016-0142-4)
Supplement: Additional file 11: — List of sequence length and loci coverage for samples in the combined and nuclear datasets. (XLSX 49 kb) [file 12983_2016_142_MOESM11_ESM.xlsx]

## Sheet: Additional file 11
Additional file 11. List of sequence length and loci coverage for samples in the combined and nuclear datasets.
	Species	Sample ID	Nuclear Dataset		Combined Dataset		Loci
			Length (12,778bp)	No. of loci (20)	Length (14,578bp)	No. of loci (22)	ABCA1	ADORA3	APP	COI	CREM	CYTB	DENND5A	DMRT1	ERC2	FAM123B	FES	FOXP1	MAPKAP1	MBD5	NEGR1	NPAS3.2	RAG1	RAG2	RPGRIP1	SGMS1	SIM1	ZFX
Callicebus	C. moloch	MCB63	11056	18	12856	20
	C. moloch	MCB64	12615	20	14415	22
	C. moloch	MCB79	11536	19	13297	21
	C. moloch	857	8133	14	9933	16
	C. moloch	1516	8755	15	10531	17
	C. moloch	CTGAM420	10068	16	11868	18
	C. moloch	CTGAM421	8142	13	9942	15
	C. cf. moloch	RVR22	12379	20	14179	22
	C. cf. moloch	RVR68	11760	19	13560	21
	C. cf. moloch	RVR73	12603	20	14403	22
	C. bernhardi	UFRO413	10845	17	12641	19
	C. bernhardi	42960	11302	18	13102	20
	C. bernhardi	42961	10038	16	11178	17
	C. bernhardi	42964	11743	19	13543	21
	C. miltoni	42991	12405	20	14205	22
	C. miltoni	42992	12400	20	14200	22
	C. miltoni	42993	11685	19	13351	21
	C. cinerascens	UFRO352	6570	11	8366	13
	C. cinerascens	UFRO355	12343	20	14139	22
	C. cinerascens	UFRO499	11102	18	12892	20
	C. hoffmannsi	CTGAM248	11022	18	12764	20
	C. hoffmannsi	CTGAM290	12449	20	14191	22
	C. hoffmannsi	01CNP	9384	15	11184	17
	C. cf. hoffmannsi	CMH1	12456	20	12456	20
	C. cupreus	AAM15	8881	15	10663	17
	C. cupreus	CTGAM210	11356	17	13141	19
	C. cupreus	JLP15920	4667	7	6428	9
	C. cupreus	4984	10156	17	11956	19
	C. cupreus	4988	11892	19	13692	21
	C. cupreus	4990	12611	20	14411	22
	C. cupreus	4993	11572	19	13372	21
	C. brunneus	UFRO541	11076	18	12872	20
	C. brunneus	4009	11999	19	13799	21
	C. brunneus	4019	10388	17	12188	19
	C. brunneus	4346	12475	20	14251	22
	C. brunneus	4505	12560	20	14333	22
	C. dubius	UFRO403	12305	20	14098	22
	C. dubius	UFRO544	12511	20	13651	21
	C. caligatus	CTGAM181	12344	20	14129	22
	C. caligatus	CTGAM182	12540	20	14277	22
	C. donacophilus	CDO1	12387	20	12387	20
	C. donacophilus	CCG1	11535	18	11535	18
	C. personatus	CLP1	11458	19	11458	19
	C. coimbrai	CCO1	11769	19	11769	19
	C. nigrifrons	CNI1	10720	18	10720	18
	C. nigrifrons	CPE04	5623	9	7419	11
	C. lugens	JPB81	10276	16	11468	18
	C. lugens	JPB119	12610	20	14342	22
	C. lugens	JPB124	12437	20	14234	22
	C. lugens	JPB136	11677	19	13400	21
	C. purinus	CTGAM154	12310	20	14095	22
	C. purinus	CTGAM195	9299	16	11075	18
	C. purinus	CTGAM209	10142	17	11927	19
Outgroup	Cebus albifrons	JPB100	8761	15	9898	16
	Cebus albifrons	CEA1	11036	19	11036	19
	Saimiri sciureus	SSC7	12116	20	12116	20
	Cacajao calvus	CCL1	10737	17	10737	17
	Chiropotes israelita	CIS1	11837	19	11837	19
	Pithecia pithecia	PPT1	12324	20	12324	20
