# Supplementary material for: Phylogenetic relationships of the New World titi monkeys (Callicebus): first appraisal of taxonomy based on molecular evidence
Source: Front Zool. 2016 Mar 1;13:10. doi: 10.1186/s12983-016-0142-4 (PMC4774130; doi:10.1186/s12983-016-0142-4)
Supplement: Additional file 12: — List of sequence length and loci coverage for samples in the mitochondrial dataset. (XLSX 49 kb) [file 12983_2016_142_MOESM12_ESM.xlsx]

## Sheet: Table S5
Additional file 12. List of sequence length and loci coverage for samples in the mitochondrial dataset.
	Species	Sample ID	Mitochondrial Dataset		Loci
			Length (1,800bp)	No. of loci (2)	COI	CYTB
Callicebus	C. moloch	MCB63	1800	2
	C. moloch	MCB64	1800	2
	C. moloch	MCB79	1761	2
	C. moloch	857	1800	2
	C. moloch	1516	1776	2
	C. moloch	CTGAM420	1800	2
	C. moloch	CTGAM421	1800	2
	C. cf. moloch	RVR22	1800	2
	C. cf. moloch	RVR68	1800	2
	C. cf. moloch	RVR73	1800	2
	C. bernhardi	UFRO413	1796	2
	C. bernhardi	42960	1800	2
	C. bernhardi	42961	1140	1
	C. bernhardi	42964	1800	2
	C. miltoni	42991	1800	2
	C. miltoni	42992	1800	2
	C. miltoni	42993	1676	2
	C. cinerascens	UFRO352	1796	2
	C. cinerascens	UFRO355	1796	2
	C. cinerascens	UFRO499	1790	2
	C. hoffmannsi	CTGAM248	1742	2
	C. hoffmannsi	CTGAM290	1742	2
	C. hoffmannsi	01CNP	1800	2
	C. cupreus	AAM15	1782	2
	C. cupreus	CTGAM210	1785	2
	C. cupreus	JLP15920	1761	2
	C. cupreus	4984	1800	2
	C. cupreus	4988	1800	2
	C. cupreus	4990	1800	2
	C. cupreus	4993	1800	2
	C. brunneus	UFRO541	1796	2
	C. brunneus	4009	1800	2
	C. brunneus	4019	1800	2
	C. brunneus	4346	1776	2
	C. brunneus	4505	1773	2
	C. dubius	UFRO403	1793	2
	C. dubius	UFRO544	1140	1
	C. caligatus	CTGAM181	1785	2
	C. caligatus	CTGAM182	1737	2
	C. caligatus	MVR58	1796	2
	C. caligatus	CCM248	1140	1
	C. donacophilus	FJ785423	1797	2
	C. personatus	AF289988	998	1
	C. nigrifrons	CPE04	1796	2
	C. nigrifrons	CPRJ1493	1001	1
	C. lugens	JPB81	1192	2
	C. lugens	CRB2698	1140	1
	C. lugens	JPB119	1732	2
	C. lugens	JPB124	1797	2
	C. lugens	JPB136	1723	2
	C. purinus	CTGAM154	1785	2
	C. purinus	CTGAM195	1776	2
	C. purinus	CTGAM209	1785	2
Outgroup	Cebus albifrons	JPB100	1137	1
	Saimiri sciureus	HQ644334	1800	2
	Cacajao calvus	NC021967	1797	2
	Chiropotes israelita	NC024629	1797	2
	Pithecia pithecia	JF459229	657	1
