# Supplementary material for: Phylogenetic relationships of the New World titi monkeys (Callicebus): first appraisal of taxonomy based on molecular evidence
Source: Front Zool. 2016 Mar 1;13:10. doi: 10.1186/s12983-016-0142-4 (PMC4774130; doi:10.1186/s12983-016-0142-4)
Supplement: Additional file 13: — List of sequence characteristics per locus including length, variation, sample coverage and dataset. Site information and sample coverage represent Callicebus taxa only. (XLSX 44 kb) [file 12983_2016_142_MOESM13_ESM.xlsx]

## Sheet: Additional file 13
Additional file 13. List of sequence characteristics per locus including length, variation, sample coverage and dataset. Site information and sample coverage represent Callicebus taxa only.
Locus	Dataset	Length (bp)	Constant sites		Variable sites		Parsimony informative sites		Sample coverage
			bp	% of total sites	bp	% of total sites	bp	% of variable sites	Number (53)	%
ABCA1	Nuclear, Combined	851	803	94.4	48	5.6	41	85.4	45	84.9
ADORA3	Nuclear, Combined	402	393	97.8	9	2.2	8	88.9	51	96.2
APP	Nuclear, Combined	702	691	98.4	11	1.4	4	36.4	52	98.1
COI	Combined	660	498	75.5	162	24.5	141	87	45	84.9
COI	Mitochondrial	660	488	73.9	172	26.1	142	82.6	47	88.7
CREM	Nuclear, Combined	414	406	98.1	8	1.9	5	62.5	46	86.7
CYTB	Combined	1140	850	74.6	290	25.4	244	84.1	47	88.7
CYTB	Mitochondrial	1140	824	72.3	316	27.7	278	88	53	100
DENND5A	Nuclear, Combined	705	680	96.5	25	3.5	18	72	48	90.6
DMRT1	Nuclear, Combined	492	481	97.8	11	2.2	8	72.7	39	73.6
ERC2	Nuclear, Combined	762	727	95.4	35	4.6	25	71.4	46	86.7
FAM123B	Nuclear, Combined	711	691	97.2	20	2.8	15	75	41	77.4
FES	Nuclear, Combined	456	430	94.3	26	5.7	21	80.8	52	98.1
FOXP1	Nuclear, Combined	552	534	96.7	18	3.2	14	77.8	52	98.1
MAPKAP1	Nuclear, Combined	639	630	98.6	9	1.4	9	100	51	96.2
MBD5	Nuclear, Combined	531	524	98.7	7	1.3	4	57.1	53	100
NEGR1	Nuclear, Combined	537	528	98.3	9	1.7	7	77.8	43	81.1
NPAS3.2	Nuclear, Combined	585	563	96.2	22	3.8	18	81.8	50	94.3
RAG1	Nuclear, Combined	1038	1002	96.5	36	3.5	24	66.7	44	83
RAG2	Nuclear, Combined	675	652	96.6	23	3.4	16	69.6	46	86.7
RPGRIP1	Nuclear, Combined	675	659	97.6	16	2.4	13	81.3	47	88.7
SGMS1	Nuclear, Combined	582	573	98.5	9	1.5	6	66.7	47	88.7
SIM1	Nuclear, Combined	632	619	97.9	13	2.1	6	46.2	52	98.1
ZFX	Nuclear, Combined	837	801	95.7	36	4.3	31	86.1	42	79.2
