# Supplementary material for: Phylogenetic relationships of the New World titi monkeys (Callicebus): first appraisal of taxonomy based on molecular evidence
Source: Front Zool. 2016 Mar 1;13:10. doi: 10.1186/s12983-016-0142-4 (PMC4774130; doi:10.1186/s12983-016-0142-4)
Supplement: Additional file 14: — Partitioning schemes and substitution models selected by PartitionFinder. The selected partitioning schemes were implemented in RAxML v. 8.1, MrBayes 3.2.3 or BEAST v 1.8.1. Numbers in parentheses refer to codon position for coding mitochondrial and nuclear sequences. (XLSX 28 kb) [file 12983_2016_142_MOESM14_ESM.xlsx]

## Sheet: Additional file 14
Additional file 14. Partitioning schemes and substitution models selected by PartitionFinder. The selected partitioning schemes were implemented in RAxML v. 8.1, MrBayes 3.2.3 or BEAST v 1.8.1. Numbers in parentheses refer to codon position for coding mitochondrial and nuclear sequences.
Analysis	PartitionFinder results
	Total partitions	Partition number	Model	Loci
Nuclear Dataset
RAxML	6	1	GTR+G	ABCA1
		2	GTR+G	ADORA3 (1), APP, DMRT1, FAM123B (1), FAM123B (3), FOXP1, MAPKAP1, MBD5, NEGR1, RAG1 (1), RAG1 (3), RAG2 (1), RAG2 (2), RPGRIP1 (1), RPGRIP1 (2), SGMS1, SIM1
		3	GTR+G	ADORA3 (2), CREM, DENND5A, FAM123B (2), FES, RPGRIP1 (3)
		4	GTR+G	ADORA3 (3), ERC2, RAG2 (3), ZFX
		5	GTR+G	NPAS3.2
		6	GTR+G	RAG1 (2)
MrBayes	5	1	K80+G	ABCA1, CREM, DENND5A, RAG1 (2)
		2	GTR+I	ADORA3 (1), ADORA3 (3), APP, DMRT1, FOXP1, MAPKAP1, MBD5, NEGR1, RAG1 (1), RAG2 (2), RPGRIP1 (2), SGMS1, SIM1
		3	HKY+G	ADORA3 (2), FAM123B (1), FAM123B (2), FES, RPGRIP1 (3)
		4	HKY+G	ERC2, NPAS3.2, RAG2 (3), ZFX
		5	K80	FAM123B (3), RAG1 (3), RAG2 (1), RPGRIP1 (1)
BEAST	6	1	K80+G	ABCA1, CREM, DENND5A, RAG1 (2)
		2	HKY+I	ADORA3 (1), ADORA3 (3), APP, MAPKAP1, RPGRIP1 (2), SGMS1, SIM1
		3	HKY+G	ADORA3 (2), FAM123B (1), FAM123B (2), FES, RPGRIP1 (3)
		4	HKY	DMRT1, FOXP1, MBD5, NEGR1, RAG1 (1), RAG2 (2)
		5	HKY+G	ERC2, NPAS3.2, RAG2 (3), ZFX
		6	K80	FAM123B (3), RAG1 (3), RAG2 (1), RPGRIP1 (1)
Combined dataset
RAxML	7	1	GTR+G	ABCA1, ADORA3 (3), CREM, CYTB (2), DENND5A, ERC2, RAG1 (2), RAG2 (3), ZFX
		2	GTR+G	ADORA3 (1), APP, COI (2), DMRT1, FOXP1, MAPKAP1, MBD5, NEGR1, NPAS3.2, RAG1 (1), RAG2 (2), RPGRIP1 (2), SGMS1, SIM1
		3	GTR+G	ADORA3 (2), FAM123B (2), FES, RPGRIP1 (3)
		4	GTR+G	FAM123B (1), FAM123B (3), RAG1 (3), RAG2 (1), RPGRIP1 (1)
		5	GTR+G	COI (1), CYTB (1)
		6	GTR+G	COI (3)
		7	GTR+G	CYTB (3)
MrBayes	8	1	K80+G	ABCA1, CREM, DENND5A, RAG1 (2)
		2	GTR+I	ADORA3 (1), ADORA3 (3), APP, DMRT1, FOXP1, MAPKAP1, MBD5, NEGR1, RAG1 (1), RAG2 (2), RPGRIP1 (2), SGMS1, SIM1
		3	HKY+G	ADORA3 (2), FAM123B (1), FAM123B (2), FES
		4	HKY+G	ERC2, NPAS3.2, ZFX
		5	K80	FAM123B (3), RAG1 (3), RAG2 (1), RPGRIP1 (1)
		6	HKY+I	COI (2), CYTB (2), RAG2 (3), RPGRIP1 (3)
		7	K80+I	COI (1), CYTB (1)
		8	GTR+I+G	COI (3), CYTB (3)
BEAST	9	1	K80+G	ABCA1, CREM, DENND5A, RAG1 (2), RPGRIP1 (2), RPGRIP1 (3)
		2	HKY+I	ADORA3 (1), APP, COI (2)
		3	HKY+I	ADORA3 (2), FAM123B (1), FAM123B (2), FES
		4	GTR+G	ADORA3 (3), DMRT1, ERC2, FOXP1, NPAS3.2, ZFX
		5	K80+I	FAM123B (3), RAG1 (3), RAG2 (1), RPGRIP1 (1)
		6	HKY+I	MAPKAP1, MBD5, NEGR1, RAG1 (1), RAG2 (2), SGMS1, SIM1
		7	HKY+I	CYTB (2), RAG2 (3)
		8	TrNef+G	COI (1), CYTB (1)
		9	TrN+I+G	COI (3), CYTB (3)
Mitochondrial dataset
RAxML	3	1	GTR+G	COI (1), CYTB (1)
		2	GTR+G	COI (2), CYTB (2)
		3	GTR+G	COI (3), CYTB (3)
MrBayes	5	1	K80+1	COI (1)
		2	F81	COI (2)
		3	GTR+G	COI (3), CYTB (3)
		4	HKY+G	CYTB (1)
		5	HKY+I	CYTB (2)
